# Supplementary material for: Identification of a Schistosoma japonicum MicroRNA That Suppresses Hepatoma Cell Growth and Migration by Targeting Host FZD4 Gene
Source: Front Cell Infect Microbiol. 2022 Jan 31;12:786543. doi: 10.3389/fcimb.2022.786543 (PMC8842725; doi:10.3389/fcimb.2022.786543)
Supplement: Supplementary file 2 [file Table_2.xlsx]

## Sheet: Sheet1
There are 413 predicted targets for the submitted 23 nt long miRNA: UGAAAGACGAUGGUAGUGAGAUG
Target Detail	Target Rank	Target Score	miRNA Name	Gene Symbol	Gene Description
	1	99	submission	PRKAB2	protein kinase, AMP-activated, beta 2 non-catalytic subunit
	2	99	submission	SMARCAD1	SWI/SNF-related, matrix-associated actin-dependent regulator of chromatin, subfamily a, containing DEAD/H box 1
	3	99	submission	MTMR4	myotubularin related protein 4
	4	99	submission	MBNL2	muscleblind-like splicing regulator 2
	5	98	submission	TSC22D1	TSC22 domain family, member 1
	6	98	submission	PLXDC2	plexin domain containing 2
	7	98	submission	TMEM263	transmembrane protein 263
	8	98	submission	POLR2M	polymerase (RNA) II (DNA directed) polypeptide M
	9	98	submission	TRPS1	trichorhinophalangeal syndrome I
	10	98	submission	G3BP1	GTPase activating protein (SH3 domain) binding protein 1
	11	97	submission	SLC26A7	solute carrier family 26 (anion exchanger), member 7
	12	97	submission	UGGT1	UDP-glucose glycoprotein glucosyltransferase 1
	13	97	submission	GLYR1	glyoxylate reductase 1 homolog (Arabidopsis)
	14	97	submission	TMEM55A	transmembrane protein 55A
	15	96	submission	WDR48	WD repeat domain 48
	16	96	submission	CREBZF	CREB/ATF bZIP transcription factor
	17	96	submission	GABRB2	gamma-aminobutyric acid (GABA) A receptor, beta 2
	18	96	submission	KIAA1468	KIAA1468
	19	96	submission	NHS	Nance-Horan syndrome (congenital cataracts and dental anomalies)
	20	95	submission	FAM193A	family with sequence similarity 193, member A
	21	95	submission	FNDC9	fibronectin type III domain containing 9
	22	95	submission	CENPJ	centromere protein J
	23	95	submission	EBF1	early B-cell factor 1
	24	95	submission	CHIC1	cysteine-rich hydrophobic domain 1
	25	95	submission	NAA25	N(alpha)-acetyltransferase 25, NatB auxiliary subunit
	26	94	submission	DCAF7	DDB1 and CUL4 associated factor 7
	27	94	submission	NR3C1	nuclear receptor subfamily 3, group C, member 1 (glucocorticoid receptor)
	28	94	submission	PPP1R17	protein phosphatase 1, regulatory subunit 17
	29	94	submission	GGNBP2	gametogenetin binding protein 2
	30	94	submission	GBE1	glucan (1,4-alpha-), branching enzyme 1
	31	94	submission	GNG2	guanine nucleotide binding protein (G protein), gamma 2
	32	93	submission	RAP2C	RAP2C, member of RAS oncogene family
	33	93	submission	ARV1	ARV1 homolog (S. cerevisiae)
	34	93	submission	PPM1A	protein phosphatase, Mg2+/Mn2+ dependent, 1A
	35	93	submission	USP44	ubiquitin specific peptidase 44
	36	93	submission	FAM210A	family with sequence similarity 210, member A
	37	93	submission	NSUN4	NOP2/Sun domain family, member 4
	38	93	submission	REEP3	receptor accessory protein 3
	39	92	submission	GPX3	glutathione peroxidase 3 (plasma)
	40	92	submission	STK17B	serine/threonine kinase 17b
	41	92	submission	RBMS3	RNA binding motif, single stranded interacting protein 3
	42	92	submission	CNTN4	contactin 4
	43	92	submission	UBL3	ubiquitin-like 3
	44	92	submission	SRSF1	serine/arginine-rich splicing factor 1
	45	92	submission	PPFIA1	protein tyrosine phosphatase, receptor type, f polypeptide (PTPRF), interacting protein (liprin), alpha 1
	46	91	submission	TRMT12	tRNA methyltransferase 12 homolog (S. cerevisiae)
	47	91	submission	TOR1AIP1	torsin A interacting protein 1
	48	91	submission	KDM6A	lysine (K)-specific demethylase 6A
	49	91	submission	AZIN1	antizyme inhibitor 1
	50	91	submission	PPP2R5E	protein phosphatase 2, regulatory subunit B', epsilon isoform
	51	91	submission	KLHL2	kelch-like family member 2
	52	91	submission	SMG1	SMG1 phosphatidylinositol 3-kinase-related kinase
	53	91	submission	MMP16	matrix metallopeptidase 16 (membrane-inserted)
	54	90	submission	CXCL2	chemokine (C-X-C motif) ligand 2
	55	90	submission	PRRG1	proline rich Gla (G-carboxyglutamic acid) 1
	56	89	submission	WHSC1L1	Wolf-Hirschhorn syndrome candidate 1-like 1
	57	89	submission	SBNO1	strawberry notch homolog 1 (Drosophila)
	58	89	submission	SLC2A13	solute carrier family 2 (facilitated glucose transporter), member 13
	59	88	submission	CHURC1-FNTB	CHURC1-FNTB readthrough
	60	88	submission	FNTB	farnesyltransferase, CAAX box, beta
	61	88	submission	RAP1GDS1	RAP1, GTP-GDP dissociation stimulator 1
	62	88	submission	FRMD6	FERM domain containing 6
	63	88	submission	TWISTNB	TWIST neighbor
	64	87	submission	AHR	aryl hydrocarbon receptor
	65	87	submission	POU4F2	POU class 4 homeobox 2
	66	87	submission	CPSF7	cleavage and polyadenylation specific factor 7, 59kDa
	67	86	submission	DNAJB14	DnaJ (Hsp40) homolog, subfamily B, member 14
	68	86	submission	MIER3	mesoderm induction early response 1, family member 3
	69	86	submission	DZIP1	DAZ interacting zinc finger protein 1
	70	86	submission	MAML2	mastermind-like 2 (Drosophila)
	71	86	submission	SEPHS1	selenophosphate synthetase 1
	72	86	submission	SP1	Sp1 transcription factor
	73	85	submission	ATP11C	ATPase, class VI, type 11C
	74	85	submission	CYTL1	cytokine-like 1
	75	85	submission	PRSS16	protease, serine, 16 (thymus)
	76	84	submission	GLRB	glycine receptor, beta
	77	84	submission	TMEM127	transmembrane protein 127
	78	84	submission	UBN2	ubinuclein 2
	79	84	submission	CCDC82	coiled-coil domain containing 82
	80	84	submission	ZNF483	zinc finger protein 483
	81	84	submission	PRPF40A	PRP40 pre-mRNA processing factor 40 homolog A (S. cerevisiae)
	82	84	submission	ZC3H6	zinc finger CCCH-type containing 6
	83	84	submission	DOPEY1	dopey family member 1
	84	84	submission	MIXL1	Mix paired-like homeobox
	85	84	submission	DYRK1A	dual-specificity tyrosine-(Y)-phosphorylation regulated kinase 1A
	86	84	submission	ABCG1	ATP-binding cassette, sub-family G (WHITE), member 1
	87	83	submission	MXI1	MAX interactor 1, dimerization protein
	88	83	submission	CTNNA3	catenin (cadherin-associated protein), alpha 3
	89	83	submission	NLGN1	neuroligin 1
	90	83	submission	KCNT2	potassium channel, subfamily T, member 2
	91	82	submission	KEAP1	kelch-like ECH-associated protein 1
	92	82	submission	HECW2	HECT, C2 and WW domain containing E3 ubiquitin protein ligase 2
	93	82	submission	RHOH	ras homolog family member H
	94	82	submission	CLOCK	clock circadian regulator
	95	82	submission	SEC23IP	SEC23 interacting protein
	96	82	submission	GPR64	G protein-coupled receptor 64
	97	82	submission	PTBP2	polypyrimidine tract binding protein 2
	98	82	submission	DDC	dopa decarboxylase (aromatic L-amino acid decarboxylase)
	99	82	submission	ANKRD33B	ankyrin repeat domain 33B
	100	81	submission	BCORL1	BCL6 corepressor-like 1
	101	81	submission	JAM3	junctional adhesion molecule 3
	102	81	submission	IRF2BP2	interferon regulatory factor 2 binding protein 2
	103	81	submission	BACH2	BTB and CNC homology 1, basic leucine zipper transcription factor 2
	104	81	submission	ABCB11	ATP-binding cassette, sub-family B (MDR/TAP), member 11
	105	81	submission	PLD1	phospholipase D1, phosphatidylcholine-specific
	106	81	submission	MBNL1	muscleblind-like splicing regulator 1
	107	81	submission	ETNK1	ethanolamine kinase 1
	108	81	submission	FCHO2	FCH domain only 2
	109	81	submission	TMEM182	transmembrane protein 182
	110	81	submission	RGL1	ral guanine nucleotide dissociation stimulator-like 1
	111	81	submission	MIEF1	mitochondrial elongation factor 1
	112	80	submission	ADCY9	adenylate cyclase 9
	113	80	submission	ZBTB41	zinc finger and BTB domain containing 41
	114	80	submission	FIBIN	fin bud initiation factor homolog (zebrafish)
	115	80	submission	CD8A	CD8a molecule
	116	80	submission	FOXQ1	forkhead box Q1
	117	80	submission	HN1L	hematological and neurological expressed 1-like
	118	80	submission	STARD4	StAR-related lipid transfer (START) domain containing 4
	119	80	submission	SYNC	syncoilin, intermediate filament protein
	120	80	submission	JMY	junction mediating and regulatory protein, p53 cofactor
	121	80	submission	SIAH2	siah E3 ubiquitin protein ligase 2
	122	79	submission	PTPN4	protein tyrosine phosphatase, non-receptor type 4 (megakaryocyte)
	123	79	submission	TRPC1	transient receptor potential cation channel, subfamily C, member 1
	124	79	submission	FARP1	FERM, RhoGEF (ARHGEF) and pleckstrin domain protein 1 (chondrocyte-derived)
	125	79	submission	BRWD3	bromodomain and WD repeat domain containing 3
	126	79	submission	ZNF385B	zinc finger protein 385B
	127	79	submission	APPBP2	amyloid beta precursor protein (cytoplasmic tail) binding protein 2
	128	79	submission	SRD5A2	steroid-5-alpha-reductase, alpha polypeptide 2 (3-oxo-5 alpha-steroid delta 4-dehydrogenase alpha 2)
	129	79	submission	STX7	syntaxin 7
	130	79	submission	KCTD4	potassium channel tetramerization domain containing 4
	131	79	submission	MIER1	mesoderm induction early response 1, transcriptional regulator
	132	79	submission	BMP8A	bone morphogenetic protein 8a
	133	78	submission	C5orf15	chromosome 5 open reading frame 15
	134	78	submission	SCGB1D2	secretoglobin, family 1D, member 2
	135	78	submission	MECP2	methyl CpG binding protein 2 (Rett syndrome)
	136	78	submission	TNFRSF9	tumor necrosis factor receptor superfamily, member 9
	137	78	submission	PAPOLA	poly(A) polymerase alpha
	138	78	submission	CTDSPL2	CTD (carboxy-terminal domain, RNA polymerase II, polypeptide A) small phosphatase like 2
	139	78	submission	SLC4A4	solute carrier family 4 (sodium bicarbonate cotransporter), member 4
	140	78	submission	PHF14	PHD finger protein 14
	141	78	submission	KMT2A	lysine (K)-specific methyltransferase 2A
	142	78	submission	PRKACB	protein kinase, cAMP-dependent, catalytic, beta
	143	78	submission	PCSK1	proprotein convertase subtilisin/kexin type 1
	144	77	submission	ZKSCAN8	zinc finger with KRAB and SCAN domains 8
	145	77	submission	ADAMTS9	ADAM metallopeptidase with thrombospondin type 1 motif, 9
	146	77	submission	DEK	DEK oncogene
	147	77	submission	KRTAP1-3	keratin associated protein 1-3
	148	77	submission	SCUBE3	signal peptide, CUB domain, EGF-like 3
	149	76	submission	RSF1	remodeling and spacing factor 1
	150	76	submission	PTPDC1	protein tyrosine phosphatase domain containing 1
	151	76	submission	MAPRE1	microtubule-associated protein, RP/EB family, member 1
	152	76	submission	DENND4C	DENN/MADD domain containing 4C
	153	76	submission	BARD1	BRCA1 associated RING domain 1
	154	76	submission	JADE2	jade family PHD finger 2
	155	76	submission	CLK3	CDC-like kinase 3
	156	76	submission	RWDD2A	RWD domain containing 2A
	157	75	submission	ANKRD42	ankyrin repeat domain 42
	158	75	submission	SEL1L	sel-1 suppressor of lin-12-like (C. elegans)
	159	75	submission	GRM5	glutamate receptor, metabotropic 5
	160	75	submission	KCTD1	potassium channel tetramerization domain containing 1
	161	75	submission	DDAH1	dimethylarginine dimethylaminohydrolase 1
	162	75	submission	GCOM1	GRINL1A complex locus 1
	163	75	submission	USP33	ubiquitin specific peptidase 33
	164	75	submission	PRRC2B	proline-rich coiled-coil 2B
	165	75	submission	FTSJ2	FtsJ RNA methyltransferase homolog 2 (E. coli)
	166	75	submission	MCCC2	methylcrotonoyl-CoA carboxylase 2 (beta)
	167	74	submission	SAR1A	secretion associated, Ras related GTPase 1A
	168	74	submission	BMPR1B	bone morphogenetic protein receptor, type IB
	169	74	submission	DEFA5	defensin, alpha 5, Paneth cell-specific
	170	74	submission	CCDC112	coiled-coil domain containing 112
	171	73	submission	HSD17B3	hydroxysteroid (17-beta) dehydrogenase 3
	172	73	submission	NLGN4Y	neuroligin 4, Y-linked
	173	73	submission	EFNA5	ephrin-A5
	174	73	submission	ZNF460	zinc finger protein 460
	175	73	submission	TMTC1	transmembrane and tetratricopeptide repeat containing 1
	176	72	submission	SEMA4D	sema domain, immunoglobulin domain (Ig), transmembrane domain (TM) and short cytoplasmic domain, (semaphorin) 4D
	177	72	submission	TAF4	TAF4 RNA polymerase II, TATA box binding protein (TBP)-associated factor, 135kDa
	178	72	submission	TDRD5	tudor domain containing 5
	179	72	submission	SLC24A4	solute carrier family 24 (sodium/potassium/calcium exchanger), member 4
	180	72	submission	CCDC84	coiled-coil domain containing 84
	181	71	submission	RAB11FIP2	RAB11 family interacting protein 2 (class I)
	182	71	submission	NCKAP5	NCK-associated protein 5
	183	71	submission	H1F0	H1 histone family, member 0
	184	71	submission	ARHGAP1	Rho GTPase activating protein 1
	185	71	submission	NR3C2	nuclear receptor subfamily 3, group C, member 2
	186	71	submission	CTTNBP2NL	CTTNBP2 N-terminal like
	187	71	submission	ANAPC13	anaphase promoting complex subunit 13
	188	71	submission	SNIP1	Smad nuclear interacting protein 1
	189	70	submission	ANKRD34B	ankyrin repeat domain 34B
	190	70	submission	2017-09-03	septin 3
	191	70	submission	ANTXR1	anthrax toxin receptor 1
	192	70	submission	ZNF470	zinc finger protein 470
	193	70	submission	SLC5A3	solute carrier family 5 (sodium/myo-inositol cotransporter), member 3
	194	70	submission	TGFBR1	transforming growth factor, beta receptor 1
	195	70	submission	USP32	ubiquitin specific peptidase 32
	196	70	submission	SLC30A9	solute carrier family 30 (zinc transporter), member 9
	197	70	submission	FZD4	frizzled class receptor 4
	198	70	submission	LRIT2	leucine-rich repeat, immunoglobulin-like and transmembrane domains 2
	199	69	submission	BCL2L13	BCL2-like 13 (apoptosis facilitator)
	200	69	submission	ARHGEF3	Rho guanine nucleotide exchange factor (GEF) 3
	201	69	submission	GALNT2	polypeptide N-acetylgalactosaminyltransferase 2
	202	69	submission	SIKE1	suppressor of IKBKE 1
	203	69	submission	CXCL5	chemokine (C-X-C motif) ligand 5
	204	69	submission	KLF10	Kruppel-like factor 10
	205	69	submission	FAM204A	family with sequence similarity 204, member A
	206	69	submission	ROBO2	roundabout, axon guidance receptor, homolog 2 (Drosophila)
	207	69	submission	TXLNG	taxilin gamma
	208	68	submission	TMEM245	transmembrane protein 245
	209	68	submission	SERPINB7	serpin peptidase inhibitor, clade B (ovalbumin), member 7
	210	68	submission	PKIA	protein kinase (cAMP-dependent, catalytic) inhibitor alpha
	211	68	submission	GTF2A1	general transcription factor IIA, 1, 19/37kDa
	212	68	submission	ARHGAP26	Rho GTPase activating protein 26
	213	68	submission	SEMA6C	sema domain, transmembrane domain (TM), and cytoplasmic domain, (semaphorin) 6C
	214	68	submission	PRPF4B	pre-mRNA processing factor 4B
	215	67	submission	PAM	peptidylglycine alpha-amidating monooxygenase
	216	67	submission	THSD4	thrombospondin, type I, domain containing 4
	217	67	submission	TMEM209	transmembrane protein 209
	218	67	submission	THSD7A	thrombospondin, type I, domain containing 7A
	219	67	submission	RAD51D	RAD51 paralog D
	220	67	submission	CP	ceruloplasmin (ferroxidase)
	221	67	submission	LIN7C	lin-7 homolog C (C. elegans)
	222	67	submission	ARNT	aryl hydrocarbon receptor nuclear translocator
	223	67	submission	MST4	serine/threonine protein kinase MST4
	224	66	submission	BAMBI	BMP and activin membrane-bound inhibitor
	225	66	submission	VEPH1	ventricular zone expressed PH domain-containing 1
	226	66	submission	C20orf96	chromosome 20 open reading frame 96
	227	66	submission	LHFPL2	lipoma HMGIC fusion partner-like 2
	228	66	submission	ZNF730	zinc finger protein 730
	229	66	submission	MICB	MHC class I polypeptide-related sequence B
	230	66	submission	MRPL35	mitochondrial ribosomal protein L35
	231	66	submission	PHOX2B	paired-like homeobox 2b
	232	65	submission	TNFAIP1	tumor necrosis factor, alpha-induced protein 1 (endothelial)
	233	65	submission	STMN2	stathmin 2
	234	65	submission	DDR2	discoidin domain receptor tyrosine kinase 2
	235	65	submission	CHIC2	cysteine-rich hydrophobic domain 2
	236	65	submission	NTAN1	N-terminal asparagine amidase
	237	65	submission	KIAA1107	KIAA1107
	238	65	submission	SCARA5	scavenger receptor class A, member 5 (putative)
	239	65	submission	CELSR1	cadherin, EGF LAG seven-pass G-type receptor 1
	240	64	submission	ZNF839	zinc finger protein 839
	241	64	submission	STXBP5L	syntaxin binding protein 5-like
	242	64	submission	NTRK2	neurotrophic tyrosine kinase, receptor, type 2
	243	64	submission	CDH11	cadherin 11, type 2, OB-cadherin (osteoblast)
	244	64	submission	PTEN	phosphatase and tensin homolog
	245	63	submission	ENPP4	ectonucleotide pyrophosphatase/phosphodiesterase 4 (putative)
	246	63	submission	OGT	O-linked N-acetylglucosamine (GlcNAc) transferase
	247	63	submission	FEM1B	fem-1 homolog b (C. elegans)
	248	63	submission	EIF3H	eukaryotic translation initiation factor 3, subunit H
	249	63	submission	YPEL4	yippee-like 4 (Drosophila)
	250	63	submission	DDX17	DEAD (Asp-Glu-Ala-Asp) box helicase 17
	251	63	submission	DNAJB3	DnaJ (Hsp40) homolog, subfamily B, member 3
	252	63	submission	M6PR	mannose-6-phosphate receptor (cation dependent)
	253	63	submission	YIPF1	Yip1 domain family, member 1
	254	63	submission	FGD6	FYVE, RhoGEF and PH domain containing 6
	255	62	submission	C9orf57	chromosome 9 open reading frame 57
	256	62	submission	PRKAA2	protein kinase, AMP-activated, alpha 2 catalytic subunit
	257	62	submission	CMAS	cytidine monophosphate N-acetylneuraminic acid synthetase
	258	62	submission	NTN4	netrin 4
	259	62	submission	HMGCR	3-hydroxy-3-methylglutaryl-CoA reductase
	260	62	submission	TXNL1	thioredoxin-like 1
	261	62	submission	SNX1	sorting nexin 1
	262	62	submission	CEP164	centrosomal protein 164kDa
	263	62	submission	FSD2	fibronectin type III and SPRY domain containing 2
	264	62	submission	RASAL2	RAS protein activator like 2
	265	61	submission	CDKN1A	cyclin-dependent kinase inhibitor 1A (p21, Cip1)
	266	61	submission	DNAJC10	DnaJ (Hsp40) homolog, subfamily C, member 10
	267	61	submission	KCNJ1	potassium inwardly-rectifying channel, subfamily J, member 1
	268	61	submission	ACER2	alkaline ceramidase 2
	269	61	submission	TMEM33	transmembrane protein 33
	270	61	submission	RBPJ	recombination signal binding protein for immunoglobulin kappa J region
	271	61	submission	ATP8B1	ATPase, aminophospholipid transporter, class I, type 8B, member 1
	272	61	submission	B4GALT6	UDP-Gal:betaGlcNAc beta 1,4- galactosyltransferase, polypeptide 6
	273	61	submission	DGKH	diacylglycerol kinase, eta
	274	60	submission	RASSF5	Ras association (RalGDS/AF-6) domain family member 5
	275	60	submission	CBL	Cbl proto-oncogene, E3 ubiquitin protein ligase
	276	60	submission	MMP7	matrix metallopeptidase 7 (matrilysin, uterine)
	277	60	submission	FGGY	FGGY carbohydrate kinase domain containing
	278	60	submission	EPHA7	EPH receptor A7
	279	60	submission	RABGAP1	RAB GTPase activating protein 1
	280	60	submission	CIAPIN1	cytokine induced apoptosis inhibitor 1
	281	60	submission	CAMTA1	calmodulin binding transcription activator 1
	282	60	submission	ZNF236	zinc finger protein 236
	283	59	submission	VGLL4	vestigial-like family member 4
	284	59	submission	CXCL1	chemokine (C-X-C motif) ligand 1 (melanoma growth stimulating activity, alpha)
	285	59	submission	TMEM87B	transmembrane protein 87B
	286	59	submission	HYLS1	hydrolethalus syndrome 1
	287	59	submission	KIAA1598	KIAA1598
	288	59	submission	SLC25A40	solute carrier family 25, member 40
	289	59	submission	GPR176	G protein-coupled receptor 176
	290	59	submission	SLIT2	slit homolog 2 (Drosophila)
	291	59	submission	KLHL6	kelch-like family member 6
	292	59	submission	PBRM1	polybromo 1
	293	59	submission	ACVR1B	activin A receptor, type IB
	294	59	submission	CSMD3	CUB and Sushi multiple domains 3
	295	59	submission	CPD	carboxypeptidase D
	296	59	submission	EN2	engrailed homeobox 2
	297	58	submission	C15orf43	chromosome 15 open reading frame 43
	298	58	submission	DERL1	derlin 1
	299	58	submission	CCR9	chemokine (C-C motif) receptor 9
	300	58	submission	GAS7	growth arrest-specific 7
	301	58	submission	TMEM117	transmembrane protein 117
	302	58	submission	WDR11	WD repeat domain 11
	303	58	submission	ANKEF1	ankyrin repeat and EF-hand domain containing 1
	304	57	submission	DGCR2	DiGeorge syndrome critical region gene 2
	305	57	submission	COL19A1	collagen, type XIX, alpha 1
	306	57	submission	MED6	mediator complex subunit 6
	307	57	submission	KRT24	keratin 24
	308	57	submission	AEBP2	AE binding protein 2
	309	57	submission	FAM83B	family with sequence similarity 83, member B
	310	57	submission	VTI1A	vesicle transport through interaction with t-SNAREs 1A
	311	57	submission	EDA	ectodysplasin A
	312	57	submission	GLE1	GLE1 RNA export mediator
	313	57	submission	UBAP1	ubiquitin associated protein 1
	314	57	submission	LANCL2	LanC lantibiotic synthetase component C-like 2 (bacterial)
	315	57	submission	TMEM184C	transmembrane protein 184C
	316	57	submission	DYRK2	dual-specificity tyrosine-(Y)-phosphorylation regulated kinase 2
	317	57	submission	SLC26A2	solute carrier family 26 (anion exchanger), member 2
	318	56	submission	PAX3	paired box 3
	319	56	submission	CLIP1	CAP-GLY domain containing linker protein 1
	320	56	submission	KIF1C	kinesin family member 1C
	321	56	submission	CPSF6	cleavage and polyadenylation specific factor 6, 68kDa
	322	56	submission	RIMBP2	RIMS binding protein 2
	323	56	submission	TMEM132B	transmembrane protein 132B
	324	56	submission	ZNF548	zinc finger protein 548
	325	56	submission	C1QTNF7	C1q and tumor necrosis factor related protein 7
	326	56	submission	ATP7A	ATPase, Cu++ transporting, alpha polypeptide
	327	56	submission	TCHH	trichohyalin
	328	55	submission	FREM2	FRAS1 related extracellular matrix protein 2
	329	55	submission	LACE1	lactation elevated 1
	330	55	submission	WEE1	WEE1 G2 checkpoint kinase
	331	55	submission	SP3	Sp3 transcription factor
	332	55	submission	RETSAT	retinol saturase (all-trans-retinol 13,14-reductase)
	333	55	submission	SPIRE1	spire-type actin nucleation factor 1
	334	55	submission	TIGD2	tigger transposable element derived 2
	335	55	submission	ESRRB	estrogen-related receptor beta
	336	55	submission	ENOX1	ecto-NOX disulfide-thiol exchanger 1
	337	55	submission	DSCC1	DNA replication and sister chromatid cohesion 1
	338	55	submission	AKAP3	A kinase (PRKA) anchor protein 3
	339	54	submission	SEPW1	selenoprotein W, 1
	340	54	submission	LRRTM3	leucine rich repeat transmembrane neuronal 3
	341	54	submission	TNFRSF19	tumor necrosis factor receptor superfamily, member 19
	342	54	submission	ZNF136	zinc finger protein 136
	343	54	submission	RNF125	ring finger protein 125, E3 ubiquitin protein ligase
	344	54	submission	HIPK2	homeodomain interacting protein kinase 2
	345	54	submission	MUC15	mucin 15, cell surface associated
	346	54	submission	SRCAP	Snf2-related CREBBP activator protein
	347	54	submission	FLT1	fms-related tyrosine kinase 1
	348	54	submission	GALNT16	polypeptide N-acetylgalactosaminyltransferase 16
	349	54	submission	RFX1	regulatory factor X, 1 (influences HLA class II expression)
	350	54	submission	TRIT1	tRNA isopentenyltransferase 1
	351	54	submission	ZNF500	zinc finger protein 500
	352	54	submission	DZANK1	double zinc ribbon and ankyrin repeat domains 1
	353	54	submission	ANKRD26	ankyrin repeat domain 26
	354	53	submission	SLC1A6	solute carrier family 1 (high affinity aspartate/glutamate transporter), member 6
	355	53	submission	TM9SF2	transmembrane 9 superfamily member 2
	356	53	submission	RAB27B	RAB27B, member RAS oncogene family
	357	53	submission	KANK2	KN motif and ankyrin repeat domains 2
	358	53	submission	PGAM4	phosphoglycerate mutase family member 4
	359	53	submission	MAGI3	membrane associated guanylate kinase, WW and PDZ domain containing 3
	360	53	submission	DDX4	DEAD (Asp-Glu-Ala-Asp) box polypeptide 4
	361	53	submission	CHD2	chromodomain helicase DNA binding protein 2
	362	52	submission	NNT	nicotinamide nucleotide transhydrogenase
	363	52	submission	DGKE	diacylglycerol kinase, epsilon 64kDa
	364	52	submission	ZBTB1	zinc finger and BTB domain containing 1
	365	52	submission	CALM1	calmodulin 1 (phosphorylase kinase, delta)
	366	52	submission	SGCB	sarcoglycan, beta (43kDa dystrophin-associated glycoprotein)
	367	52	submission	COL4A3	collagen, type IV, alpha 3 (Goodpasture antigen)
	368	52	submission	SGCD	sarcoglycan, delta (35kDa dystrophin-associated glycoprotein)
	369	52	submission	SLCO2A1	solute carrier organic anion transporter family, member 2A1
	370	52	submission	DSTYK	dual serine/threonine and tyrosine protein kinase
	371	52	submission	LYN	v-yes-1 Yamaguchi sarcoma viral related oncogene homolog
	372	52	submission	CELF2	CUGBP, Elav-like family member 2
	373	52	submission	WDR78	WD repeat domain 78
	374	52	submission	SCGB1D4	secretoglobin, family 1D, member 4
	375	52	submission	GK5	glycerol kinase 5 (putative)
	376	52	submission	GORAB	golgin, RAB6-interacting
	377	52	submission	TMEM68	transmembrane protein 68
	378	52	submission	HHAT	hedgehog acyltransferase
	379	52	submission	FAM26D	family with sequence similarity 26, member D
	380	52	submission	WDYHV1	WDYHV motif containing 1
	381	52	submission	KCTD10	potassium channel tetramerization domain containing 10
	382	51	submission	FAM134A	family with sequence similarity 134, member A
	383	51	submission	ARL5B	ADP-ribosylation factor-like 5B
	384	51	submission	SERPINB9	serpin peptidase inhibitor, clade B (ovalbumin), member 9
	385	51	submission	YAP1	Yes-associated protein 1
	386	51	submission	ATP9A	ATPase, class II, type 9A
	387	51	submission	SRP72	signal recognition particle 72kDa
	388	51	submission	UTP11L	UTP11-like, U3 small nucleolar ribonucleoprotein (yeast)
	389	51	submission	PARP14	poly (ADP-ribose) polymerase family, member 14
	390	51	submission	RBM46	RNA binding motif protein 46
	391	51	submission	MYLK4	myosin light chain kinase family, member 4
	392	51	submission	GPC3	glypican 3
	393	51	submission	ACTR5	ARP5 actin-related protein 5 homolog (yeast)
	394	51	submission	MARVELD2	MARVEL domain containing 2
	395	51	submission	NAV1	neuron navigator 1
	396	51	submission	PABPN1	poly(A) binding protein, nuclear 1
	397	51	submission	TUBB2A	tubulin, beta 2A class IIa
	398	51	submission	NOM1	nucleolar protein with MIF4G domain 1
	399	51	submission	BSN	bassoon presynaptic cytomatrix protein
	400	50	submission	KIAA1549	KIAA1549
	401	50	submission	TTC33	tetratricopeptide repeat domain 33
	402	50	submission	FCN2	ficolin (collagen/fibrinogen domain containing lectin) 2
	403	50	submission	TLL1	tolloid-like 1
	404	50	submission	EPHA4	EPH receptor A4
	405	50	submission	FXN	frataxin
	406	50	submission	ZNF781	zinc finger protein 781
	407	50	submission	STK10	serine/threonine kinase 10
	408	50	submission	FAT1	FAT atypical cadherin 1
	409	50	submission	OXSR1	oxidative stress responsive 1
	410	50	submission	CTF1	cardiotrophin 1
	411	50	submission	NRF1	nuclear respiratory factor 1
	412	50	submission	LPHN1	latrophilin 1
	413	50	submission	SFTPB	surfactant protein B
